# Supplementary material for: Inflammatory Biomarkers in Exhaled Breath Condensate: A Systematic Review
Source: Int J Mol Sci. 2022 Aug 29;23(17):9820. doi: 10.3390/ijms23179820 (PMC9456215; doi:10.3390/ijms23179820)
Supplement: Supplementary file 1 [file ijms-23-09820-s001.zip]

Archive with 1 entries (1 files):
- ijms-1859831-supplementary.pdf
